# Supplementary material for: A Novel Minimally Invasive Porcine Model of Functional Tricuspid Regurgitation
Source: J Cardiovasc Dev Dis. 2026 Apr 14;13(4):166. doi: 10.3390/jcdd13040166 (PMC13116767; doi:10.3390/jcdd13040166)
Supplement: Supplementary file 1 [file jcdd-13-00166-s001.zip]

Archive with 1 entries (1 files):
- jcdd-4142457-supplementary.pdf
